# Supplementary material for: High Resource Overlap and a Consistently Generalised Pattern of Interactions in a Bat–Flower Network in a Seasonally Dry Landscape
Source: Ecol Evol. 2024 Oct 9;14(10):e70367. doi: 10.1002/ece3.70367 (PMC11461904; doi:10.1002/ece3.70367)
Supplement: Supplementary file 1 — Data S1. Supporting information. [file ECE3-14-e70367-s001.zip]

Archive with 5 entries (5 files):
- 20240910_SupInfo001_bat-flower network.pdf
- SupInfo002_Table S2_Herbarium samples and genbank accession numbers.xlsx
- SupInfo003_Table S3_Plant reference list and check of distribution and chiropterophily of species.xlsx
- SupInfo004_Table S4_interaction network.csv
- SUPPORTING INFORMATION.docx
