# Supplementary material for: High Resource Overlap and a Consistently Generalised Pattern of Interactions in a Bat–Flower Network in a Seasonally Dry Landscape
Source: Ecol Evol. 2024 Oct 9;14(10):e70367. doi: 10.1002/ece3.70367 (PMC11461904; doi:10.1002/ece3.70367)
Supplement: Supplementary file 1 — Data S1. Supporting information. [file ECE3-14-e70367-s001.zip › SupInfo002_Table S2_Herbarium samples and genbank accession numbers.xlsx]

## Sheet: Herbarium and Genbank IDs
Family	Species	Herbarium, sample ID	Accession number of submitted Genbank sequence	Notes
Acanthaceae	Ruellia bourgaei	IBUG, 197590	MW374724
Annonaceae	Annona cherimola	IBUG, 129183		Unsuccessful generation of reference sequence
Annonaceae	Annona longiflora	IBUG, 141364		Unsuccessful generation of reference sequence
Annonaceae	Annona purpurea	IBUG, 634		Unsuccessful generation of reference sequence
Annonaceae	Annona reticulata	IBUG, 108659		Unsuccessful generation of reference sequence
Annonaceae	Annona squamosa	IBUG, 120231		Unsuccessful generation of reference sequence
Apocynaceae	Cascabela ovata	IBUG, 1	MW374678	Synonym Thevetia ovata
Apocynaceae	Thevetia ovata	IBUG, 1	MW374678	Synonym Cascabela ovata
Asparagaceae	Agave angustifolia	CUCBA	MW374669
Asparagaceae	Agave attenuata	CUCBA	MW374670
Asparagaceae	Agave guadalajarana	CUCBA	MW374671
Asparagaceae	Agave inaequidens	CUCBA	MW374672
Asparagaceae	Agave schidigera	CUCBA	MW374673
Asparagaceae	Agave vilmoriniana	CUCBA	MW374674
Asparagaceae	Yucca jaliscensis	CUCBA	MW374726
Bignoniaceae	Crescentia alata	IBUG, 188087	MW374730
Bromeliaceae	Tillandsia pamelae	IBUG, 192603		Unsuccessful generation of reference sequence
Cactaceae	Acanthocereus occidentalis	CUCBA	MW374668
Cactaceae	Hylocereus purpusii	CUCBA	MW374729
Cactaceae	Hylocereus undatus	CUCBA		Unsuccessful generation of reference sequence
Cactaceae	Opuntia atropes	CUCBA	MW374712
Cactaceae	Opuntia joconostle	CUCBA	MW374713
Cactaceae	Opuntia robusta	CUCBA	MW374714
Cactaceae	Pachycereus pecten-aboriginum	CUCBA	MW374728
Cactaceae	Pilosocereus alensis	CUCBA	MW374734
Cactaceae	Stenocereus dumortieri	CUCBA	MW374733
Cactaceae	Stenocereus queretaroensis	CUCBA	MW374727
Cactaceae	Stenocereus standleyi	CUCBA	MW374732
Capparaceae	Crateva palmeri	IBUG, 118835	MW374687
Capparaceae	Crateva tapia	IBUG, 176024	MW374688
Combretaceae	Combretum farinosum	IBUG, 193055	MW374682
Combretaceae	Combretum fruticosum	IBUG, 197628	MW374683
Combretaceae	Combretum igneiflorum	IBUG, 178311	MW374684
Combretaceae	Combretum laxum	IBUG, 177895	MW374685, MW374686
Convulvulaceae	Ipomoea ampullacea	IBUG, 165429	MW374703
Convulvulaceae	Ipomoea arborescens	IBUG, 105568	MW374704
Convulvulaceae	Ipomoea corymbosa	IBUG, 124864	MW374705
Convulvulaceae	Ipomoea intrapilosa	IBUG, 161953	MW374706
Convulvulaceae	Ipomoea murucoides	IBUG, 193341	MW374707
Convulvulaceae	Ipomoea stans	IBUG, 190620	MW374708
Convulvulaceae	Ipomoea tricolor	IBUG, 36461	MW374709
Convulvulaceae	Ipomoea tyrianthina	IBUG, 28795	MW374710
Convulvulaceae	Merremia aegyptia	IBUG, 165807	MW374711
Cucurbitaceae	Cucurbita argyrosperma	IBUG, 176419	MW374689
Malvaceae	Ceiba acuminata	IBUG, 132819	MW374679
Malvaceae	Ceiba aesculifolia	IBUG, 200355	MW374680
Malvaceae	Ceiba grandiflora	IBUG, 178305		Unsuccessful generation of reference sequence
Malvaceae	Ceiba pentandra	IBUG, 142560	MW374681
Malvaceae	Hibiscus biseptus	IBUG, 38291	MW374696
Malvaceae	Hibiscus citrinus	IBUG, 136638	MW374697
Malvaceae	Hibiscus phoeniceus	IBUG, 43250	MW374698
Malvaceae	Hibiscus rosa-sinensis	IBUG, 143957	MW374699
Malvaceae	Hibiscus syriacus	IBUG, 59718	MW374700
Malvaceae	Hibiscus tiliaceus	IBUG, 118939	MW374701
Malvaceae	Hibiscus unicellus	IBUG, 135853		Unsuccessful generation of reference sequence
Malvaceae	Pseudobombax ellipticum	IBUG, 129606	MW374722
Malvaceae	Pseudobombax palmeri	IBUG, 997	MW374723
Orchidaceae	Encydia microbulbon	IBUG, 12473		Unsuccessful generation of reference sequence
Orchidaceae	Laelia autumnalis	IBUG, 193160		Unsuccessful generation of reference sequence
Orchidaceae	Laelia speciosa	IBUG, 151209		Unsuccessful generation of reference sequence
Passifloraceae	Passiflora exsudans	IBUG, 176324	MW374715
Passifloraceae	Passiflora foetida	IBUG, 162829	MW374716
Passifloraceae	Passiflora jorullensis	IBUG, 89255		Unsuccessful generation of reference sequence
Passifloraceae	Passiflora mexicana	IBUG, 143380	MW374717
Passifloraceae	Passiflora pavonis	IBUG, 123095	MW374718
Passifloraceae	Passiflora podadenia	IBUG, 187084	MW374719
Passifloraceae	Passiflora porphyretica	IBUG, 194646	MW374720
Passifloraceae	Passiflora subpeltata	IBUG, 181430	MW374721
