# Supplementary material for: High Resource Overlap and a Consistently Generalised Pattern of Interactions in a Bat–Flower Network in a Seasonally Dry Landscape
Source: Ecol Evol. 2024 Oct 9;14(10):e70367. doi: 10.1002/ece3.70367 (PMC11461904; doi:10.1002/ece3.70367)
Supplement: Supplementary file 1 — Data S1. Supporting information. [file ECE3-14-e70367-s001.zip › SupInfo003_Table S3_Plant reference list and check of distribution and chiropterophily of species.xlsx]

## Sheet: Initial list_potential plants
plant_family	plant_genus	plant_species
Acanthaceae	Dicliptera
Acanthaceae	Thyrsacanthus
Acanthaceae	Ruellia	Ruellia bourgaei
Acanthaceae	Ruellia	Ruellia lactea
Acanthaceae	Ruellia	Ruellia jaliscana
Amaranthaceae	Iresine	Iresine latifolia
Anacardiaceae	Mangifera	Mangifera sp
Anacardiaceae	Rhus	Rhus trilobata
Annonaceae	Annona	Annona cherimola
Annonaceae	Annona	Annona longiflora
Annonaceae	Annona	Annona purpurea
Annonaceae	Annona	Annona reticulata
Annonaceae	Annona	Annona squamosa
Apocynaceae	Asclepias	Asclepias curassavica
Apocynaceae	Cascabela	Cascabela ovata
Apocynaceae	Cryptostegia	Cryptostegia grandiflora
Apocynaceae	Gonolobus	Gonolobus erianthus
Apocynaceae	Plumeria	Plumeria rubra
Apocynaceae	Tabernaemontana	Tabernaemontana divaricata
Apocynaceae	Tabernaemontana	Tabernaemontana tomentosa
Apocynaceae	Thevetia	Thevetia ovata
Arecaceae	Calyptrogyne
Arecaceae	Cocos
Arialaceae	Oreopanax	Oreopanax xalapensis
Asparagaceae	Agave	Agave angustifolia
Asparagaceae	Agave	Agave attenuata
Asparagaceae	Agave	Agave guadalajarana
Asparagaceae	Agave	Agave inaequidens
Asparagaceae	Agave	Agave pedunculifera
Asparagaceae	Agave	Agave salmiana
Asparagaceae	Agave	Agave schidigera
Asparagaceae	Agave	Agave vilmoriniana
Asparagaceae	Yucca	Yucca jaliscensis
Asteraceae	Ageratina	Ageratina areolaris-palmeri
Bignoniaceae	Crescentia	Crescentia alata
Bignoniaceae	Tecoma	Tecoma stans
Boraginaceae	Cordia
Bromeliaceae	Encholirium
Bromeliaceae	Tillandsia	Tillandsia pamelae
Bromeliaceae	Pitcairnia
Bromeliaceae	Vriesea
Cactaceae	Armatocereus
Cactaceae	Acanthocereus	Acanthocereus occidentalis
Cactaceae	Cereus
Cactaceae	Hylocereus	Hylocereus purpusii
Cactaceae	Hylocereus	Hylocereus undatus
Cactaceae	Melocactus
Cactaceae	Pachycereus	Pachycereus pecten-aboriginum
Cactaceae	Pilosocereus	Pilosocereus alensis
Cactaceae	Praecereus
Cactaceae	Stenocereus	Stenocereus dumortieri
Cactaceae	Stenocereus	Stenocereus queretaroensis
Cactaceae	Stenocereus	Stenocereus standleyi
Cactaceae	Weberocereus
Campanulaceae	Burmeistera
Campanulaceae	Siphocampylus
Campanulaceae	Lobelia	Lobelia fenestralis
Campanulaceae	Lobelia	Lobelia laxiflora
Campanulaceae	Lobelia	Lobelia tenera
Capparaceae	Crateva	Crateva palmeri
Capparaceae	Crateva	Crateva tapia
Caryocaraceae	Caryocar
Cleomaceae	Cleome	Cleome spinosa
Cleomaceae	Cleomella	Cleomella jaliscensis
Cleomaceae	Taraneya	Taraneya spinosa	Synonym to Cleome spinosa
Clusiaceae	Clusia
Combretaceae	Combretum	Combretum farinosum
Combretaceae	Combretum	Combretum fruticosum
Combretaceae	Combretum	Combretum igneiflorum
Combretaceae	Combretum	Combretum laxum
Convulvulaceae	Ipomoea	Ipomoea ampullacea
Convulvulaceae	Ipomoea	Ipomoea arborescens
Convulvulaceae	Ipomoea	Ipomoea coccinea
Convulvulaceae	Ipomoea	Ipomoea corymbosa
Convulvulaceae	Ipomoea	Ipomoea intrapilosa
Convulvulaceae	Ipomoea	Ipomoea mairetii
Convulvulaceae	Ipomoea	Ipomoea murucoides
Convulvulaceae	Ipomoea	Ipomoea neei
Convulvulaceae	Ipomoea	Ipomoea nil
Convulvulaceae	Ipomoea	Ipomoea parasitica
Convulvulaceae	Ipomoea	Ipomoea pauciflora
Convulvulaceae	Ipomoea	Ipomoea purpurea
Convulvulaceae	Ipomoea	Ipomoea stans
Convulvulaceae	Ipomoea	Ipomoea tricolor
Convulvulaceae	Ipomoea	Ipomoea tyrianthina
Convulvulaceae	Ipomoea	Ipomoea wolcottiana
Convulvulaceae	Operculina
Convulvulaceae	Merremia	Merremia aegyptia
Cucurbitaceae	Cucurbita	Cucurbita argyrosperma
Euphorbiaceae	Aparisthmium
Euphorbiaceae	Hura
Fabaceae	Albizia
Fabaceae	Alexa
Fabaceae	Anadenanthera
Fabaceae	Bauhinia	Bauhinia divaricata
Fabaceae	Calliandra	Calliandra houstoniana
Fabaceae	Calliandra	Calliandra eriophylla
Fabaceae	Calliandra	Calliandra eriophylla
Fabaceae	Coursetia
Fabaceae	Elizabetha
Fabaceae	Eperua
Fabaceae	Hesperalbizia
Fabaceae	Hymenaea
Fabaceae	Inga
Fabaceae	Leucaena
Fabaceae	Mimosa
Fabaceae	Mucuna
Fabaceae	Parkia
Fabaceae	Prosopis
Fabaceae	Schnella
Fabaceae	Zapoteca
Malvaceae	Abutilon
Malvaceae	Ceiba	Ceiba acuminata
Malvaceae	Ceiba	Ceiba aesculifolia
Malvaceae	Ceiba	Ceiba grandiflora
Malvaceae	Ceiba	Ceiba pentandra
Malvaceae	Ceiba	Ceiba aesculifolia-acuminata
Malvaceae	Eriotheca
Malvaceae	Helicteres
Malvaceae	Hibiscus	Hibiscus biseptus
Malvaceae	Hibiscus	Hibiscus citrinus
Malvaceae	Hibiscus	Hibiscus phoeniceus
Malvaceae	Hibiscus	Hibiscus rosa-sinensis
Malvaceae	Hibiscus	Hibiscus sabdariffa
Malvaceae	Hibiscus	Hibiscus syriacus
Malvaceae	Hibiscus	Hibiscus tiliaceus
Malvaceae	Hibiscus	Hibiscus unicellus
Malvaceae	Luehea
Malvaceae	Matisia
Malvaceae	Ochroma
Malvaceae	Pachira
Malvaceae	Pseudobombax	Pseudobombax ellipticum
Malvaceae	Pseudobombax	Pseudobombax palmeri
Malvaceae	Quararibea
Malvaceae	Thespesia
Malvaceae	Triumfetta	Triumfetta lappula
Marcgraviaceae	Marcgravia
Marcgraviaceae	Souroubea
Melastomataceae	Meriania
Moraceae	Brosimum
Muntingiaceae	Muntingia
Musaceae	Musa	Musa x paradisiaca
Musaceae	Musa	Musa hybrid cultivar
Musaceae	Musa	Musa spp.
Musaceae	Musa	Musa hybrid cultivar
Musaceae	Musa	Musa acuminata x Musa schizocarpa
Musaceae	Musa	Musa salaccensis
Musaceae	Musa	Musa acuminata
Musaceae	Musa	Musa banksii
Musaceae	Musa	Musa acuminata
Musaceae	Musa	Musa salaccensis
Musaceae	Musa	Musa banksii
Myrtaceae	Eugenia
Myrtaceae	Psidium
Myrtaceae	Syzygium
Nyctaginaceae	Bougainvillea	Bougainvillea spectabilis
Orchidaceae	Encydia	Encydia microbulbon
Orchidaceae	Laelia	Laelia autumnalis
Orchidaceae	Laelia	Laelia speciosa
Passifloraceae	Passiflora	Passiflora exsudans
Passifloraceae	Passiflora	Passiflora foetida
Passifloraceae	Passiflora	Passiflora jorullensis
Passifloraceae	Passiflora	Passiflora mexicana
Passifloraceae	Passiflora	Passiflora pavonis
Passifloraceae	Passiflora	Passiflora podadenia
Passifloraceae	Passiflora	Passiflora porphyretica
Passifloraceae	Passiflora	Passiflora subpeltata
Rosaceae	Eriobotrya
Rubiaceae	Chiococca	Chiococca alba
Rubiaceae	Hillia
Rubiaceae	Hintonia	Hintonia latiflora
Rutiaceae	Ptelea	Ptelea trifoliata
Sapindaceae	Cardiospermum	Cardiospermum halicacabum
Sapotaceae	Manilkara
Solanaceae	Lycium	Lycium carolinianum
Solanaceae	Nicotiana	Nicotiana tomentosa
Solanaceae	Solanum	Solanum aphyodendron
Solanaceae	Solanum	Solanum erianthum
Solanaceae	Solanum	Solanum lanceolatum
Solanaceae	Solanum	Solanum rudepannum
Solanaceae	Datura
Solanaceae	Dyssochroma
Solanaceae	Markea
Solanaceae	Merinthopodium
Urticaceae	Cecropia

## Sheet: Further check of species
Family	Species	Occurs in study region	Reference: location	Time of flower opening	Flower shape	Main flower colour	Corolla length (mm)	Reference: flower morphology	Biological form	Chiropterophilous flower morphology	Documented pollination syndrome	References: bat visitation/pollination	Retain in network analyses	Flowering season	Reference: flower phenology	Notes
Acanthaceae	Ruellia blechum	Possibly	iNaturalist		Tube	Purple	4.5	Tripp and Manos, 2008	Herb	No		Manzitto‐Tripp and Daniel, 2023	No			Flowers very small
Acanthaceae	Ruellia bourgaei	Yes	Tripp, E.A., 2010.	Nocturnal anthesis	Funnel	Pale yellow	53-85	Tripp, E.A., 2010.	Herb/shrub	Yes	Chiropterophily	Tripp, E.A., 2010.	Yes	August to November	Tripp, E.A., 2010.
Acanthaceae	Ruellia jaliscana	Yes	Tripp, E.A., 2010.	Nocturnal anthesis	Funnel	Yellow	38-48	Tripp, E.A., 2010.	Shrub	Possible		Tripp, E.A., 2010.	Yes	November to April	Tripp, E.A., 2010.
Acanthaceae	Ruellia speciosa	No	Tripp, E.A., 2010.										No
Asparagaceae	Agave attenuata	Yes	Vasquez-Garcia et al. 2007	Nocturnal anthesis	Divaricate, straight inflorescence	Yellow		Gentry, 1982	Succulent	Yes	Chiropterophily	Gentry, 2004	Yes	November to December	Vasquez-Garcia et al. 2007
Asparagaceae	Agave pelona	No	Vasquez-Garcia et al. 2007										Change to spx	Based on sequence similarity and geographical deistibution of Agave species, this could be several species so we leave as Agave sp.1		Separation of agave spp by genetics is complicated by hybridization, so we retained any Agave species identified - but as this Agave species is not documented in the region, we have recorded it as 'Agave sp. 1'. The species was found in samples in December, and could be one of several Agave species flowering at this time e.g., Agave colimana.
Asparagaceae	Agave salmiana	Yes	Vasquez-Garcia et al. 2007	Nocturnal anthesis	Erect yellow flowers with funnelform	Yellow	60-80	Gentry, 1982	Succulent	Yes	Chiropterophily	Sánchez and Medellín, 2007; Alducin-Martínez et al. 2022	Yes	March to June; May to September	Vasquez-Garcia et al. 2007; https://www.biodiversidad.gob.mx/diversidad/alimentos/magueyes/diversidad-magueyes
Asparagaceae	Agave seemanniana	No	Vasquez-Garcia et al. 2007										Reassign	Based on flowering time and abundance, and similarity of sequences, we have assigned these sequences to Agave angustifolia		Separation of agave spp by genetics is complicated by hybridization, so we retained any Agave species identified - but as this Agave species is not documented in the region, we have recorded it as 'Agave sp. 2.
Asparagaceae	Agave angustifolia	Yes	Vasquez-Garcia et al. 2007		Terminal panicles	White		Vasquez-Garcia et al. 2007; https://www.biodiversidad.gob.mx/diversidad/alimentos/magueyes/diversidad-magueyes	Succulent	Yes	Chiropterophily	Sánchez and Medellín, 2007	Yes	March to November	Vasquez-Garcia et al. 2007; https://www.biodiversidad.gob.mx/diversidad/alimentos/magueyes/diversidad-magueyes	Was first classified by bioinformatics pipeline as A. seemanniana, which is not found in the study area. Based on the flowering phenology and abundance, as well as sequence similarity, we reassigned it to A. angustifolia
Bignoniaceae	Crescentia alata	Yes (more coastal)	iNaturalist, Kew Plants of the World online		Campanulate	Reddish or green	60	Aguirre-Dugua and Casas, 2023	Tree	Yes	Chiropterophily	Stoner et al. 2003; Sánchez and Medellín, 2007; Aguirre-Dugua and Casas, 2023	Yes	Pictures on iNaturalist in study area with flowers from May-Aug		Huastecomate, it is a coastal species but can be visited by nectarivorous bats
Cactaceae	Carnegiea gigantea	No	Kew Plants of the World online										No			Recorded in samples from 5 individuals in February - monotypic genus so not sure which species would be most likely if C. gigantea incorrect species assignment
Cactaceae	Pachycereus pecten−aboriginum	Yes	Macías-Rodríguez et al. 2018	Nocturnal anthesis	Funnel	White	74-77	Wikipedia	Succulent	Yes	Chiropterophily	Stoner et al. 2003; Valiente-Banuet et al. 2004	Yes	January to May
Cactaceae	Stenocereus dumortieri	Yes	Macías-Rodríguez et al. 2018	Nocturnal anthesis	Funnel	White		Cruz and Pavón, 2008	Succulent	Yes	Chiropterophily	Cruz & Pavón, 2013	Yes	February to May
Cactaceae	Stenocereus queretaroensis	Yes	Macías-Rodríguez et al. 2018	Nocturnal anthesis	Funnel	White		Ibarra‐Cerdeña et al, 2005	Succulent	Yes	Chiropterophily	Ibarra‐Cerdeña et al, 2005; Tremlett et al. 2020	Yes	February to May	Ibarra‐Cerdeña et al. 2005
Capparaceae	Crateva palmeri	Yes	Cornejo and Iltis, 2012		Corymbose raceme	White, greenish white, pink, pale purple			Tree or shrub	Possible			Yes	January to June		Literature states that tree can reach 30m, with filaments of flowers similar size to Crateva tapia, so decided to keep
Capparaceae	Crateva tapia	Yes	Cornejo and Iltis, 2012		Corymbose raceme	White to yellowish			Tree or shrub	Possible		Fleming et al. 2009; Avila-Cabadilla et al. 2012	Yes	June to October
Cleomaceae	Tarenaya spinsoa	Yes	iNaturalist, Kew Plants of the World online		Brush	White	10			Yes	Chiropterophily	Cordero-Schmidt et al. 2021	Yes	Year-round
Combretaceae	Combretum farinosum	Yes	Rendón-Sandoval & G. Ibarra-Manríquez, 2018		Brush	Orange				Yes		Stoner et al. 2003, Florez-Montero et al. 2022	Yes	December to May
Convolvulaceae	Ipomoea arborescens	Yes	MacPherson, 1981.		Funnel	White	40-60	MacPherson, 1981	Tree	Yes		Sánchez and Medellín, 2007; MacPherson, 1981	Yes	November to April		Ipomoea arborescens inhabits open thorn forests, oak savannas, and dry deciduous forests. Its distribution is indicated in Fig. 1. This species grows at elevations of 50 to 1800 m and usually flowers and fruits between November and April. Similar morphology to I. murucoides
Convolvulaceae	Ipomoea bracteata	Yes	iNaturalist		Tube	Pink or (rarely) greenish	40-70	Wood et al. 2020	Vine	Unlikely			No	Pictures with flowers from Jan-April	iNaturalist	Vigorous liana; stems climbing or trailing to 7 m, locally common in deciduous tropical forest
Convolvulaceae	Ipomoea chilopsidis	No	Kew Plants of the World online										No
Convolvulaceae	Ipomoea cristulata	Unlikely	iNaturalist		Hypocrateriform	Red	20-26	Wood et al. 2020	Vine	No			No
Convolvulaceae	Ipomoea hastigera	Unlikely	iNaturalist		Tube	Red	22-25	Wood et al. 2020	Vine	No			No			Flowers very small
Convolvulaceae	Ipomoea hederacea	Unlikely	iNaturalist; Wood et al. 2020		Funnel	Light blue/white	20-37	Wood et al. 2020	Vine	No			No			Annual herb, small flowers
Convolvulaceae	Ipomoea intrapilosa	Yes	MacPherson, 1981.		Funnel	White	50-80	Wood et al. 2020	Tree	Yes		Gonzalez et al, 1998; MacPherson, 1981	Yes	October to April	Gonzalez et al, 1998	Small tree. Ipomoea intrapilosa inhabits dry shrublands, oak forests and tropical deciduous woodlands. Its distribution is indicated in Fig. 2. This species grows at elevations of 900 to 2200 m and flowers and fruits between October and April. Similar morphology to I. murucoides
Convolvulaceae	Ipomoea murucoides	Yes	MacPherson, 1981; Gonzalez et al, 1998		Funnel	White	50-80	Wood et al. 2020; MacPherson, 1981	Tree	Yes		Caballero-Martínez et al. 2012; Gonzalez et al, 1998; MacPherson, 1981	Yes	October to April	Gonzalez et al, 1998	Tree to 13m. Ipomoea murucoides is a relatively common species inhabiting dry, thorny shrublands and sparse, deciduous forests, as well as roadsides and dry, cut-over woodland-pastures. Its distribution is indicated in Fig. 3. This species grows at elevations of 600 to 2400 m and usually flowers and fruits between October and April.
Convolvulaceae	Ipomoea neei	Yes	iNaturalist		Tube	Yellow	10-24	Wood et al. 2020	Liana	Possible		Fleming et al. 2009	Yes	Jan-June		Woody climber. The flower is small, but stamens protrude from corolla tube. There are pictures that it is pollinated by hummingbirds, but listed as a bat-pollinated species by Fleming et al. 2009.
Convolvulaceae	Ipomoea plummerae	Yes	iNaturalist		Tube	Tube white but limb dark pink	20-30	Wood et al. 2020	Herb	No			No			Perennial herb.
Convolvulaceae	Ipomoea quamoclit	No	iNaturalist										No
Convolvulaceae	Ipomoea rzedowskii	No	iNaturalist										No
Convolvulaceae	Ipomoea sescossiana	No	iNaturalist										No
Convolvulaceae	Ipomoea stans	Yes	iNaturalist		Funnel	Purple	60-75	Wood et al. 2020	Herb	Possible			Yes			Kept on basis of similar flower mophology to other known bat-pollinated Ipomoea species, though it is not arborescent.
Convolvulaceae	Ipomoea temascaltepecensis	No	iNaturalist										No
Convolvulaceae	Ipomoea variabilis	Unlikely/no	iNaturalist/Wood et al. 2020		Funnel	White and blue	60-70	Wood et al. 2020	Vine	Possible			No
Convolvulaceae	Ipomoea wolcottiana	Yes (more coastal)	MacPherson, 1981.		Funnel	White	45-70	MacPherson, 1981	Tree	Yes		Fleming et al. 2009; Avila-Cabadilla et al. 2012	Yes	subsp. wolcottiana December to March, subsp. Calodendron January to July	MacPherson, 1981.	Ipomoea wolcottiana subsp. wolcottiana inhabits dry, deciduous forests of various densities, including woodlands subject to much grazing. Its distribution is indicated in Fig. 6. It grows at elevations of 50 to 900 m and flowers and fruits between December and March.
Cordiaceae	Cordia elaeagnoides	Yes (more coastal)	Van Groenendael et al, 1996	Sunrise	Rotate	White	20-25	Van Groenendael et al, 1996	Tree	No	Wind	Van Groenendael et al, 1996	No
Cucurbitaceae	Cucurbita argyrosperma	Yes	Flora Nueva Galicia, Naturalista						Vine	No		Stoner et al. 2003; Fleming et al. 2009, Florez-Montero et al. 2022; Avila-Cabadilla et al. 2012	Yes			Recorded as visited by nectarivorous bats in several studies.
Cucurbitaceae	Cucurbita ficifolia	Unlikely	iNaturalist										No
Cucurbitaceae	Cucurbita foetidissima	Yes	Flora Nueva Galicia, Naturalista							No			No	all year		There is a new paper that shows that insects pollinate this group of species
Cucurbitaceae	Cucurbita lundelliana	No	Kew Plants of the World online										No
Cucurbitaceae	Cucurbita palmata	No	Kew Plants of the World online										No
Cucurbitaceae	Cucurbita pedatifolia	Possibly	Kew Plants of the World online										No
Cucurbitaceae	Cucurbita pepo	Yes	Flora Nueva Galicia, Naturalista			Bright yellow to orange				No			No			Cultivar, there is a new paper that shows that insects pollinate this group of species
Cucurbitaceae	Cucurbita radicans	Yes	Flora Nueva Galicia, Naturalista							No			No	May-Dec		There is a new paper that shows that insects pollinate this group of species
Euphorbiaceae	Croton morifolius	Yes	Kew Plants of the World online		Raceme	White	3-4		Shrub	Possible		Queiroz et al. 2021	Yes	Unknown		A Croton sp. with a very similar flower morphology was visited by opportunistic nectar-feeding bats (as well as hawkmoths) in Queiroz et al. 2021, despite insects being the probable main pollinators, as have floral anthesis that persists into nighttime
Fabaceae	Bauhinia jenningsii	No	iNaturalist, Kew Plants of the World online										Change to spX			Retain as Bauhinia sp. 1 - it is likely that there are Bauhina spp in the region (e.g., Bauhinia divaricata, B. pauletia, B. ungulata) that do not have ITS2 sequences on GenBank
Fabaceae	Calliandra physocalyx	No	iNaturalist, Kew Plants of the World online										Change to spX			Retain as Calliandra sp. 1 - it is likely that there are Calliandra spp in the region (e.g., Calliandra houstoniana, Calliandra formosa) that do not have ITS2 sequences on GenBank
Fabaceae	Coursetia glandulosa	Yes	Macias-Rodriguez et al. 2018		Papilionaceous	White			Shrub	No		Cordero-Schmidt et al. 2021	Yes	Pictures with flowers from January-April on iNaturalist	iNaturalist	Not obvious candidate for visitation by bats, but included because Cordero-Schmidt et al. 2021 included C. rostrata in their bat-flower network. Infrequently encountered in network.
Fabaceae	Leucaena esculenta	Possibly	iNaturalist, Kew Plants of the World online		Brush	White			Tree	Possible	Insects		Yes			Leucaena leucocephala, a species with very similar flowers, was infrequently detected in faeces of nectar-feeding bats in Malaysia (Lim et al. 2018).
Fabaceae	Pithecellobium dulce	Yes	Flora Nueva Galicia, Naturalista, Macias-Rodriguez et al. 2018		Brush	White	10		Tree	Possible			Yes	November-May	CONABIO	Guamuchil, the pollen is very common in the area so maybe this is a result of cross contamination from airborne pollen, but could also represent instances of opportunistic feeding from the brush-like flowers
Fabaceae	Prosopis articulata	No	Kew Plants of the World online										No
Fabaceae	Prosopis glandulosa	Possibly	Flora Nueva Galicia, Naturalista		Catkin	Yellow			Tree	No			No			Mezquite, the pollen is very common in the area so maybe this is a result of cross contamination from airborne pollen.
Lamiaceae	Salvia calderoniae	No	Kew Plants of the World online										No
Lamiaceae	Salvia coahuilensis	No	Kew Plants of the World online										No
Lamiaceae	Salvia iodantha	Yes	iNaturalist, Kew Plants of the World online		Helmeted	Purple							No
Lamiaceae	Salvia microphylla	Yes	iNaturalist, Kew Plants of the World online		Labiate	Pink							No
Lamiaceae	Salvia ramamoorthyana	Yes	iNaturalist, Kew Plants of the World online		Helmeted/labiate	Blue							No
Lamiaceae	Salvia rupicola	Possibly	iNaturalist, Kew Plants of the World online		Helmeted/labiate	Pink					Insects		No
Lamiaceae	Salvia tiliifolia	Yes	Kew Plants of the World online		Helmeted/labiate	Blue							No
Loranthaceae	Psittacanthus breedlovei	No	Kew Plants of the World online										No			Though there is strong evidence of bats visiting other Psittacanthus species (Psittacanthus robusta), the most likely species in Jalisco is Psittacanthus calyculatus which is documented to be bird-pollinated.
Malvaceae	Abutilon ramosum	No	iNaturalist, Kew Plants of the World online										No
Malvaceae	Ceiba acuminata	Yes	Flora Nueva Galicia							Yes		Sánchez and Medellín, 2007; Eguiarte et al. 1987	Yes	January-July		pochote
Malvaceae	Ceiba aesculifolia	Yes	Flora Nueva Galicia; Ferreyra-García et al. 2018; Herrerias-Diego et al. 2006	Nocturnal anthesis	Stellate	Brown	100-160	Herrerias‐Diego et al. 2006	Tree	Yes		Sánchez and Medellín, 2007; Fleming et al. 2009	Yes	March-August		pochote
Malvaceae	Ceiba pentandra	Yes	Stoner et al. 2003, Lobo et al. 2003	Nocturnal anthesis	Bell	White-pink	30-35	Lobo et al. 2005	Tree	Yes	Chiropterophily	Lobo et al. 2005, Stoner et al. 2003, MacSwiney et al. 2017, Florez-Montero et al. 2022	Yes	October to June		Several studies show this species to be visited by bats.
Malvaceae	Ceiba schottii	No	Kew Plants of the World online										No
Malvaceae	Hibiscus biseptus	Unlikely	Flora Nueva Galicia, iNaturalist			Pale	25-50		Shrub	Possible			No	Aug-Nov		Flowers white, look big (but it is herbaceus)
Malvaceae	Hibiscus citrinus	Possibly	iNaturalist, Kew Plants of the World online							No		Naturalista	No	All year		Flowers really small
Malvaceae	Hibiscus furcellatus	No	iNaturalist							No			No
Malvaceae	Hibiscus phoeniceus	Possibly	iNaturalist, Kew Plants of the World online							No		Naturalista	No	All year		Flowers really small
Malvaceae	Hibiscus rosa−sinensis	Yes	Flora Nueva Galicia, Naturalista							Yes		Florez-Montero et al. 2022	Yes	All year		Commonly grown ornamentally
Malvaceae	Hibiscus syriacus	Yes	Flora Nueva Galicia, Naturalista							Yes		Flora Nueva Galicia, Naturalista	Yes	All year		cultivated
Malvaceae	Pseudobombax ellipticum	Yes (more coastal)	Flora Nueva Galicia, Lobo et al. 2003	Nocturnal anthesis	Brush	Deep pink to white	100-170	Eguiarte et al. 1987; Walker, 2023	Tree	Yes	Chiropterophily	Sánchez and Medellín, 2007; Eguiarte et al. 1987	Yes	Jan-June		It can be cultivated so it is probably in the area, is found in Chamela
Malvaceae	Pseudobombax palmeri	Yes	iNaturalist, Kew Plants of the World online	Nocturnal anthesis	Brush	White	110-180	Walker, 2023	Tree	Yes	Chiropterophily	Tschapka et al. 2008	Yes	Jan-Oct
Moraceae	Brosimum alicastrum	Possibly	iNaturalist, Kew Plants of the World online										No			Fleming excludes Brosimum genus as known to be visited by bats for fruit
Musaceae	Musa spp.	Yes								Yes		Sperr et al. 2011, Alpízar et al. 2020	Yes	There are many varieties so all the months where it is registered are retained		There is plenty of evidence that bananas are pollinated by bats
Myrtaceae	Psidium cattleyanum	Possibly	iNaturalist, Kew Plants of the World online								Insect	http://www.conabio.gob.mx/conocimiento/info_especies/arboles/doctos/52-myrta3m.pdf	No			Bats eat guava fruits, but flowers are pollinated by bees.
Myrtaceae	Psidium guajava	Yes (crop)	iNaturalist, Kew Plants of the World online								Insect	http://www.conabio.gob.mx/conocimiento/info_especies/arboles/doctos/52-myrta3m.pdf	No			Bats eat guava fruits, but flowers are pollinated by bees.
Myrtaceae	Syzygium australe	No	iNaturalist, Kew Plants of the World online									Fleming et al. 2009	No			Fleming excludes Syzygium genus as known to be visited by bats for fruit
Nyctaginaceae	Bougainvillea glabra	No	iNaturalist, Kew Plants of the World online										No
Nyctaginaceae	Bougainvillea spectabilis	Yes (widely grown as ornamental plant)								Yes		Fleming et al. 2009	Yes			Often grown as ornamental plant.
Nyctaginaceae	Mirabilis longiflora	Unlikely	iNaturalist, Kew Plants of the World online										No
Passifloraceae	Passiflora foetida	Yes	Flora Nueva Galicia, Naturalista	Daytime		White	50-60			No			No			Strong aroma, flowers close at night.
Passifloraceae	Passiflora pavonis	Yes (more to the coastal mountains)	Flora Nueva Galicia, Naturalista						Vine	Possible			No	May-Dec		Two instances in samples outside of the flowering season - bats are possibly eating the fruits?
Passifloraceae	Passiflora porphyretica	Yes (more to the coastal mountains)	Flora Nueva Galicia, Naturalista							Possible			No	Dec-Apr		Instances fit with flowering time, but not sure if flowers are open at night.
Passifloraceae	Passiflora subpeltata	Possibly	iNaturalist, Kew Plants of the World online							Probably			Yes	Jun-Nov		Flower has some chiropterophilic characteristics, the only drawback is that it is not that big.
Rubiaceae	Hintonia latiflora	Possibly	iNaturalist, Kew Plants of the World online							Yes		Naturalista	Yes	Pictures from Apr-Sep
Salicaceae	Salix bonplandiana	Yes	iNaturalist, Kew Plants of the World online		Catkin	Yellow				No	Insects		No
Salicaceae	Salix scouleriana	No	iNaturalist, Kew Plants of the World online										No
Solanaceae	Datura inoxia	Yes	iNaturalist, Kew Plants of the World online							Probably		Naturalista	No			It is pollinated by Esphingidea and very toxic.
Solanaceae	Datura stramonium	Yes	iNaturalist, Kew Plants of the World online							Probably		Naturalista	No			It is pollinated by Esphingidea and very toxic.
Solanaceae	Nicotiana clevelandii	No	iNaturalist, Kew Plants of the World online										No
Solanaceae	Nicotiana glauca	Yes	iNaturalist, Kew Plants of the World online	Day	Tube	Yellow				No	Hummingbird, bird	Silva et al. 2020	No			Tobacco relative, it has the characteristics to be pollinated by hummingbirds
Solanaceae	Nicotiana nudicaulis	No	iNaturalist, Kew Plants of the World online										No
Solanaceae	Nicotiana sylvestris	No	iNaturalist, Kew Plants of the World online										No
Verbenaceae	Lantana camara	Yes	iNaturalist, Kew Plants of the World online							No		Naturalista	No			Commonly grown ornamentally
Fabaceae	Calliandra eriophylla	Possible	iNaturalist, Kew Plants of the World online		Brush					Possible			Yes			Other Calliandra species with similar flower morphology noted as visited by bats by Sánchez and Medellín (2007)
Asparagaceae	Agave pelona	No	Vasquez-Garcia et al. 2007										No	Leave as sp. 1 as very likely to be bat-pollinated
Fabaceae	Bauhinia jenningsii	No	iNaturalist, Kew Plants of the World online										No
Fabaceae	Calliandra physocalyx	No	iNaturalist, Kew Plants of the World online										No			Assigned as sp.1

## Sheet: References
References
Aguirre-Dugua, X., Casas, A. (2023). Crescentia alata Kunth Crescentia cujete L. BIGNONIACEAE. In: Casas, A., Blancas Vázquez, J.J. (eds) Ethnobotany of the Mountain Regions of Mexico. Ethnobotany of Mountain Regions. Springer, Cham. https://doi.org/10.1007/978-3-030-99357-3_34
Alpízar, P., Schneider, J. and Tschapka, M., 2020. Bats and bananas: Simplified diet of the nectar-feeding bat Glossophaga soricina (Phyllostomidae: Glossophaginae) foraging in Costa Rican banana plantations. Global Ecology and Conservation, 24, p.e01254. https://doi.org/10.1016/j.gecco.2020.e01254
Avila-Cabadilla, L.D., Sanchez-Azofeifa, G.A., Stoner, K.E., Alvarez-Anorve, M.Y., Quesada, M. and Portillo-Quintero, C.A., 2012. Local and landscape factors determining occurrence of phyllostomid bats in tropical secondary forests. PloS one, 7(4), p.e35228.
Caballero-Martínez, L.A., Aguilera-Gómez, L.I., Rivas-Manzano, I.V., Aguilar-Ortigoza, C.J. and Lamus-Molina, V., 2012. Biología floral y polinización de Ipomoea murucoides Roem. & Schult.(Convolvulaceae) en Ixtapan del Oro, Estado de México (México). In Anales de Biología (No. 34, pp. 65-76). Servicio de Publicaciones de la Universidad de Murcia.
Gonzalez, E.C., Ruiz, S.Z. and Sanchez, G.M., 1998. Una especie nueva de Ipomoea (Convolvulaceae), de los estados de Guanajuato, Hidalgo y Querétaro, México. Acta Botánica Mexicana, (45), pp.31-42.
Cornejo and Iltis, 2012: Flora de Jalisco y areas colindantes – Capparaceae
Cruz, P. E., & Pavón, N. P. (2013). Reproductive phenology of Isolatocereus dumortieri (Cactaceae) in semiarid scrub in central Mexico: effect of rain during the dry season. Journal of arid environments, 92, 53-58.
Eguiarte, L., del Rio, C. M., & Arita, H. (1987). El nectar y el polen como recursos: el papel ecologico de los visitantes a las flores de Pseudobombax ellipticum (HBK) Dugand. Biotropica, 74-82.
Eisikowitch, D. and Ghara, M., 2015, August. An overview on Ficus pollination. In V International Symposium on Fig 1173 (pp. 143-148).
Ferreyra-García, D., Saldaña-Vázquez, R.A. and Schondube, J.E., 2018. La estacionalidad climática no afecta la fenología de murciélagos cavernícolas con dieta omnívora. Revista mexicana de biodiversidad, 89(2), pp.488-496.
Fleming, T. H., and Valiente-Banuet, A. eds. 2002. Columnar cacti and their mutualists: evolution, ecology, and conservation. The University of Arizona Press
Fleming, T.H., Geiselman, C. and Kress, W.J., 2009. The evolution of bat pollination: a phylogenetic perspective. Annals of botany, 104(6), pp.1017-1043.
Florez‐Montero, G.L., Muylaert, R.L., Nogueira, M.R., Geiselman, C., Santana, S.E., Stevens, R.D., Tschapka, M., Rodrigues, F.A. and Mello, M.A., 2022. NeoBat Interactions: A data set of bat–plant interactions in the Neotropics.
Glasser, S.K., de Santiago‐Hernández, M.H., Delgado‐Carrillo, O., Espino, L.A.V., Pérez, A.C., González‐Rodríguez, A., Lira‐Saade, R. and Quesada, M., 2023. Influence of plant domestication on plant‐pollinator interactions: Floral attributes and floral visitor communities in wild and cultivated squash plants. American Journal of Botany, 110(5), p.e16170.
Gentry, H. S. (1982). Agaves of Continental North America. University of Arizona Press.
Gentry, H. S. (2004). Agaves of Continental North America. University of Arizona Press.
Herrerias‐Diego, Y., Quesada, M., Stoner, K.E. and Lobo, J.A., 2006. Effects of forest fragmentation on phenological patterns and reproductive success of the tropical dry forest tree Ceiba aesculifolia. Conservation Biology, 20(4), pp.1111-1120.
Ibarra‐Cerdeña, C.N., Iñiguez‐Dávalos, L.I. and Sánchez‐Cordero, V., 2005. Pollination ecology of Stenocereus queretaroensis (Cactaceae), a chiropterophilous columnar cactus, in a tropical dry forest of Mexico. American Journal of Botany, 92(3), pp.503-509.
Lim, V.C., Ramli, R., Bhassu, S. and Wilson, J.J., 2018. Pollination implications of the diverse diet of tropical nectar-feeding bats roosting in an urban cave. PeerJ, 6, p.e4572.
Lobo, J.A., Quesada, M., Stoner, K.E., Fuchs, E.J., Herrerías‐Diego, Y., Rojas, J. and Saborío, G., 2003. Factors affecting phenological patterns of bombacaceous trees in seasonal forests in Costa Rica and Mexico. American Journal of Botany, 90(7), pp.1054-1063.
Lobo, J.A., Quesada, M. and Stoner, K.E., 2005. Effects of pollination by bats on the mating system of Ceiba pentandra (Bombacaceae) populations in two tropical life zones in Costa Rica. American Journal of Botany, 92(2), pp.370-376.
Lobova, T. A., Geiselman, C. K. and Mori, S. A. 2009. Seed dispersal by bats in the neotropics. New York Botanical Garden.
Macías-Rodríguez, M. A. 2004. Vegetación y flora de la Laguna de Sayula : guía ilustrada. 1. Ed. Las Agujas, Zapopan, Jalisco, México : Universidad de Guadalajara.
Macías-Rodríguez, M.Á., Frías-Ureña, H.G., Contreras-Rodríguez, S.H. and Frías-Castro, A. 2018. Vascular Plants and Vegetation of the Sayula sub-basin, Jalisco, Mexico. Taxonomy and Floristics 96: 103–137.
MacPherson, 1981. Ann. Missouri Bot. Gard. 68: 527-545. Studies in Ipomoea (Convolvulaceae) I The Arborescens Group
Manzitto‐Tripp, E.A. and Daniel, T.F., 2023. Phylogeny and revised classification of New World Ruellia. Taxon, 72(5), pp.1034-1056.
Alducin-Martínez, C., Ruiz Mondragón, K.Y., Jiménez-Barrón, O., Aguirre-Planter, E., Gasca-Pineda, J., Eguiarte, L.E. and Medellin, R.A., 2022. Uses, knowledge and extinction risk faced by agave species in Mexico. Plants, 12(1), p.124.
Reyes-Agüero, J.A. and Valiente-Banuet, A., 2006. Reproductive biology of Opuntia: A review. Journal of arid environments, 64(4), pp.549-585.
F.J. Rendón-Sandoval, G. Ibarra-Manríquez / Revista Mexicana de Biodiversidad 89 (2018): 340-350
Sahagún Godínez, E. Macías Rodríguez, M.A., Carrillo Reyes, P., Larrañaga González, N. and Vázquez García, J.A. 2014. Guía de campo de los árboles tropicales de la Barranca del Río Santiago en Jalisco, México. Universidad Autónoma de Guadajara
Sánchez, R. and Medellín, R.A., 2007. Food habits of the threatened bat Leptonycteris nivalis (Chiroptera: Phyllostomidae) in a mating roost in Mexico. Journal of Natural History, 41(25-28), pp.1753-1764.
Silva, F.A., Chatt, E.C., Mahalim, S.N., Guirgis, A., Guo, X., Nettleton, D.S., Nikolau, B.J. and Thornburg, R.W., 2020. Metabolomic profiling of Nicotiana spp. nectars indicate that pollinator feeding preference is a stronger determinant than plant phylogenetics in shaping nectar diversity. Metabolites, 10(5), p.214.
Sperr, E.B., Caballero-Martínez, L.A., Medellin, R.A. and Tschapka, M. 2011. Seasonal changes in species composition, resource use and reproductive patterns within a guild of nectar-feeding bats in a west Mexican dry forest. Journal of Tropical Ecology 27: 133–145. https://doi.org/10.1017/S0266467410000714
Stoner, K.E., O.-Salazar, K.A., R.-Fernández, R.C. and Quesada, M., 2003. Population dynamics, reproduction, and diet of the lesser long-nosed bat (Leptonycteris curasoae) in Jalisco, Mexico: implications for conservation. Biodiversity & Conservation, 12, pp.357-373.
Tremlett, C.J., Moore, M., Chapman, M.A., Zamora‐Gutierrez, V. and Peh, K.S.H., 2020. Pollination by bats enhances both quality and yield of a major cash crop in Mexico. Journal of Applied Ecology, 57(3), pp.450-459.
Tripp, E.A., 2010. Taxonomic revision of Ruellia section Chiropterophila (Acanthaceae): a lineage of rare and endemic species from Mexico. Systematic Botany, 35(3), pp.629-661.
Tripp, E.A. and Manos, P.S., 2008. Is floral specialization an evolutionary dead-end? Pollination system transitions in Ruellia (Acanthaceae). Evolution, 62(7), pp.1712-1737.
Tschapka, M., Sperr, E. B., Caballero-Martínez, L. A., & Medellín, R. A. (2008). Diet and cranial morphology of Musonycteris harrisoni, a highly specialized nectar-feeding bat in western Mexico. Journal of Mammalogy, 89(4), 924-932.
Valiente‐Banuet, A., Molina‐Freaner, F., Torres, A., Arizmendi, M.D.C. and Casas, A., 2004. Geographic differentiation in the pollination system of the columnar cactus Pachycereus pecten‐aboriginum. American Journal of Botany, 91(6), pp.850-855.
Van Groenendael, J.M., Bullock, S.H. and Perez-Jimenez, L.A., 1996. Aspects of the population biology of the gregarious tree Cordia elaeagnoides in Mexican tropical deciduous forest. Journal of Tropical Ecology, 12(1), pp.11-24.
Vasquez-Garcia, J., Vargas-Rodriguez, Y. and Chazaro, M. de J. 2007. Agaves del occidente de México. Instituto de Botánica, Departamento de Botánica y Zoología, Universidad de Guadalajara-CUCBA
Walker, C.C. (2023). Pseudobombax MALVACEAE. In: Eggli, U., Nyffeler, R. (eds) Dicotyledons: Rosids. Illustrated Handbook of Succulent Plants. Springer, Cham. https://doi.org/10.1007/978-3-030-93492-7_80
Wood, J.R., Muñoz-Rodríguez, P., Williams, B.R. and Scotland, R.W., 2020. A foundation monograph of Ipomoea (Convolvulaceae) in the New World. PhytoKeys, 143, p.1.
https://www.passionflow.co.uk/bats-passion-flower-passiflora-pollinators/
https://www.naturalista.mx/
https://www.biodiversidad.gob.mx/diversidad/alimentos/magueyes/diversidad-magueyes
https://plazi.org/
http://www.conabio.gob.mx/conocimiento/info_especies/arboles/doctos/45-legum38m.pdf
Chiropterophilous flower characteristics (Fleming et al. 2009):
nocturnal anthesis, drab coloration (i.e. white or green), musty smell, flowers often located on branches or tree trunks (cauliflory) or suspended on long stalks (flagelliflory), and tubular or radially symmetrical flowers, often of the ‘shaving brush’ type, that produce relatively large amounts of hexose-rich nectar
"However, bats, like many other kinds of pollinators, can be opportunistic flower visitors and sometimes visit flowers that do not conform to the classic ‘bat pollination syndrome’ (e.g. bee flowers such as Thunbergia grandiflora, hummingbird-pollinated flowers such as Calliandra laxa, and hummingbird feeders; Lemke, 1985; T.H. Fleming, pers. obs.). Nonetheless, most kinds of flowers that they vi…
