# Supplementary material for: High Resource Overlap and a Consistently Generalised Pattern of Interactions in a Bat–Flower Network in a Seasonally Dry Landscape
Source: Ecol Evol. 2024 Oct 9;14(10):e70367. doi: 10.1002/ece3.70367 (PMC11461904; doi:10.1002/ece3.70367)
Supplement: Supplementary file 1 — Data S1. Supporting information. [file ECE3-14-e70367-s001.zip › SupInfo004_Table S4_interaction network.csv]

plant_species	Leptonycteris yerbabuenae	Choeronycteris mexicana	Anoura geoffroyi	Leptonycteris nivalis
Cleome spinosa	74	16	11	3
Crateva palmeri	43	11	2	2
Ipomoea arborescens	28	11	0	4
Ipomoea murucoides	59	31	9	12
Ipomoea wolcottiana	47	17	2	9
Pseudobombax ellipticum	42	12	2	2
Ceiba aesculifolia/acuminata	35	9	2	1
Ipomoea intrapilosa	21	7	0	2
Ipomoea neei	15	10	1	3
Ipomoea stans	11	3	1	2
Ceiba pentandra	5	3	0	0
Pithecellobium dulce	13	3	0	0
Bougainvillea spectabilis	10	3	1	0
Combretum farinosum	3	0	0	1
Croton morifolius	8	5	0	0
Pseudobombax palmeri	4	1	0	0
Hibiscus rosa-sinensis	2	0	0	0
Crateva tapia	2	0	0	0
Hibiscus syriacus	6	1	0	1
Coursetia glandulosa	1	2	0	1
Agave angustifolia	2	2	0	11
Passiflora subpeltata	3	2	0	0
Hibiscus biseptus	2	0	0	0
Ruellia bourgaei	29	15	9	2
Hintonia latiflora	2	0	0	0
Leucaena esculenta	1	2	0	0
Cucurbita argyrosperma	10	8	0	6
Pachycereus pecten-aboriginum	7	2	0	0
Musa spp.	4	2	0	1
Agave attenuata	1	0	0	1
Agave salmiana	0	0	0	2
Crescentia alata	1	0	0	1
Calliandra eriophylla	0	1	0	0
Stenocereus queretaroensis	16	5	0	1
Stenocereus dumortieri	2	0	0	0
Ruellia jaliscana	1	0	0	0
